# Supplementary material for: Reviewing the interface of bioeconomy and ecosystem service research
Source: Ambio. 2020 Oct 12;49(12):1878–96. doi: 10.1007/s13280-020-01374-0 (PMC7568744; doi:10.1007/s13280-020-01374-0)
Supplement: Supplementary file 1 — Supplementary file1 (XLSX 5682 kb) [file 13280_2020_1374_MOESM1_ESM.xlsx]

## Sheet: About the data
Bioeconomy and ecosystem services: a comprehensive review of the literature
Authors: D'Amato, Dalia (dalia.damato@helsinki.fi); Bartkowski, Bartosz; Droste, Nils.
Search strategy: Scopus and Web of Science were used as search engines in March 2019. In Scopus we used the following search string: TITLE-ABS-KEY (("bioeconomy" OR "bio economy" OR "bio-economy" OR "biobased economy" OR "bio-based economy" OR "bio based economy") AND ("ecosystem service*" OR "environmental service*" OR "natural capital" OR "Nature's Contributions to People" )). In Web of Science…
Abbreviations used in the file
ES= ecosystem services

## Sheet: Literature
ID	Authors	Title	Year	Abbreviated Source Title	Volume	Issue	Page start	Page end	DOI	Abstract	Author Keywords	Document Type	Affiliations	Inclusion in the review
1	Jensen E.S., Peoples M.B., Boddey R.M., Gresshoff P.M., Henrik H.-N., Alves B.J.R., Morrison M.J.	Legumes for mitigation of climate change and the provision of feedstock for biofuels and biorefineries. A review	2012	Agron. Sustainable Dev.	32	2	329	364	10.1007/s13593-011-0056-7	Humans are currently confronted by many global challenges. These include achieving food security for a rapidly expanding population, lowering the risk of climate change by reducing the net release of greenhouse gases into the atmosphere due to human activity, and meeting the increasing demand for energy in the face of dwindling reserves of fossil energy and uncertainties about future reliability …	biofuels; biological n2 fixation; biorefinery; carbon sequestration; greenhouse gases; legumes	Review	Jensen, E.S., Department of Agrosystems, Swedish University of Agricultural Sciences, P.O. Box 104, 230 53 Alnarp, Sweden; Peoples, M.B., CSIRO Sustainable Agriculture Flagship, CSIRO Plant Industry, G.P.O. Box 1600, Canberra, ACT 2601, Australia; Boddey, R.M., Embrapa Agrobiologia, Caixa Postal 75.505, 23890-000 Rio de Janeiro, Brazil; Gresshoff, P.M., Embrapa Agrobiologia, Caixa Postal 75.505, …	Yes
2	Nsanganwimana F., Pourrut B., Mench M., Douay F.	Suitability of Miscanthus species for managing inorganic and organic contaminated land and restoring ecosystem services. A review	2014	J. Environ. Manage.	143	#N/A	123	134	10.1016/j.jenvman.2014.04.027	The mitigation of potential health hazards and land scarcity due to land use change can be addressed by restoring functional and ecosystem services of contaminated land. Physico-chemical remediation options are criticized as being costly and not providing environment-friendly solutions. The use of plants and associated microorganisms could be a sustainable, cost-effective option to reduce polluta…	biomass; miscanthus; phytodegradation; phytostabilization; soil contamination	Review	Nsanganwimana, F., Laboratoire Génie Civil et géo-Environnement (LGCgE-EA 4515), Equipe Sols et Environnement, Groupe ISA, 48 boulevard Vauban, 59046 Lille Cedex, France; Pourrut, B., Laboratoire Génie Civil et géo-Environnement (LGCgE-EA 4515), Equipe Sols et Environnement, Groupe ISA, 48 boulevard Vauban, 59046 Lille Cedex, France; Mench, M., UMR BIOGECO INRA 1202, Ecologie des Communautés, Uni…	Yes
3	Sheppard A.W., Gillespie I., Hirsch M., Begley C.	Biosecurity and sustainability within the growing global bioeconomy	2011	Curr. Opin. Environ. Sustainability	3	43497	4	10	10.1016/j.cosust.2010.12.011	Crop-based biofuel production has grown exponentially, driven by government policy interventions to achieve national targets and venture capital investments. This urgency may compromise the biosecurity of these and future agricultural production systems such as the development of new bioindustry-focused GM crops for high value industrial and pharmaceutical compounds. Energy security and prospects…	#N/A	Review	Sheppard, A.W., CSIRO Ecosystem Sciences, GPO Box 17, Canberra, ACT 2601, Australia; Gillespie, I., OECD Directorate for Science, Technology and Industry, Rue André Pascal, 75775 Paris, Cedex 16, France; Hirsch, M., Australian Department of Agriculture, Fisheries and Food, 7 London Circuit, Canberra City, ACT 2601, Australia; Begley, C., CSIRO Ecosystem Sciences, GPO Box 17, Canberra, ACT 2601, A…	Yes
4	Kleinschmit D., Lindstad BH., Thorsen BJ., Toppinen A., Roos A., Baardsen S.	Shades of green: a social scientific view on bioeconomy in the forest sector	2014	Scand. J. Forest Res.	29	4	402	410	10.1080/02827581.2014.921722	Politics increasingly introduces initiatives supporting a shift toward a bioeconomy aiming at a society relying strongly on renewable biological sources while achieving economic growth efficiently and sustainably. However, the agenda of bioeconomy comprises different "shades of green," in the sense that different actors stress different aspects of the concept, when embracing it in communication. …	economics; political science; business management research; future directions	Article	[Kleinschmit, Daniela; Roos, Anders] Swedish Univ Agr Sci, Dept Forest Prod, Uppsala, Sweden; [Lindstad, Berit Hauger; Baardsen, Sjur] Norwegian Univ Life Sci, Dept Ecol & Nat Resource Management, As, Norway; [Thorsen, Bo Jellesmark] Univ Copenhagen, Dept Food & Resource Econ, Copenhagen, Denmark; [Toppinen, Anne] Univ Helsinki, Dept Forest Sci, Helsinki, Finland	Yes
5	Spiertz H.	Avenues to meet food security. The role of agronomy on solving complexity in food production and resource use	2012	Eur. J. Agron.	43	#N/A	1	8	10.1016/j.eja.2012.04.004	Food security has determined the history of mankind. The global population will increase to about 9 billion during the next four decades. Food and feed demands have been projected to double in the 21st century, which will further increase the pressure on the use of land, water and nutrients. Clearly, there are gaps in our knowledge regarding the global capacity for a sustainable plant-based produ…	agriculture; cropping systems; food trade; land use; technology transitions	Review	Spiertz, H., Wageningen University, Center for Crop Systems Analysis, P.O. Box 430, 6700 AK Wageningen, Netherlands	Yes
6	Marchetti M., Vizzarri M., Lasserre B., Sallustio L., Tavone A.	Natural capital and bioeconomy: Challenges and opportunities for forestry	2014	Ann. Silvic. Res.	38	2	62	73	10.12899/ASR-1013	Over the last decades, the stock of natural capital has been globally reduced by human-induced effects such as climate change, and land use and cover modifications. In particular, the continuous flow of goods and services from ecosystems to people is currently under threat if the current human activities still remain unsustainable. The recent bioeconomy strategy is an important opportunity to hal…	bioeconomy; ecosystem services; forest ecosystems; land use and cover change; natural capital	Conference Paper	Marchetti, M., Department of Biosciences and Territory (DiBT), University of Molise, Italy; Vizzarri, M., Department of Biosciences and Territory (DiBT), University of Molise, Italy; Lasserre, B., Department of Biosciences and Territory (DiBT), University of Molise, Italy; Sallustio, L., Department of Biosciences and Territory (DiBT), University of Molise, Italy; Tavone, A., Department of Bioscie…	Yes
7	Raghu S., Spencer JL., Davis AS., Wiedenmann RN.	Ecological considerations in the sustainable development of terrestrial biofuel crops	2011	Curr. Opin. Environ. Sustain.	3	Feb 01	15	23	10.1016/j.cosust.2010.11.005	The emerging bioeconomy offers numerous potential benefits, including development of carbon-neutral energy sources, energy independence, production of novel bioproducts, and renewal of rural economies. Aside from the benefits, the emerging bioeconomy is likely to result in the single largest reconfiguration of the agricultural landscape since the advent of industrial agriculture. The scale and pa…	#N/A	Review	[Raghu, S.] Arid Zone Res Inst, Alice Springs, NT, Australia; [Raghu, S.; Spencer, J. L.] Univ Illinois, Chicago, IL 60680 USA; [Davis, A. S.] ARS, USDA, Global Change & Photosynthesis Unit, Urbana, IL USA; [Wiedenmann, R. N.] Univ Arkansas, Dept Entomol, Fayetteville, AR 72701 USA	Yes
8	Mitchell R.B., Schmer M.R., Anderson W.F., Jin V., Balkcom K.S., Kiniry J., Coffin A., White P.	Dedicated Energy Crops and Crop Residues for Bioenergy Feedstocks in the Central and Eastern USA	2016	Bioenergy Res.	9	2	384	398	10.1007/s12155-016-9734-2	Dedicated energy crops and crop residues will meet herbaceous feedstock demands for the new bioeconomy in the Central and Eastern USA. Perennial warm-season grasses and corn stover are well-suited to the eastern half of the USA and provide opportunities for expanding agricultural operations in the region. A suite of warm-season grasses and associated management practices have been developed by re…	big bluestem; bioenergy; c4 grasses; corn stover; energycane; miscanthus; napier grass; sorghum; switchgrass	Article	Mitchell, R.B., USDA/ARS Grain, Forage and Bioenergy Research Unit, 251 Filley Hall, UNL, East Campus, Lincoln, NE 68583, United States; Schmer, M.R., USDA/ARS Agroecosystem Management Research Unit, 251 Filley Hall, UNL, East Campus, Lincoln, NE 68583, United States; Anderson, W.F., USDA/ARS Crop Genetics and Breeding Research Unit, 2360 Rainwater Road, Tifton, GA 31794, United States; Jin, V., …	Yes
9	Therond O., Duru M., Roger-Estrade J., Richard G.	A new analytical framework of farming system and agriculture model diversities. A review	2017	Agron. Sustainable Dev.	37	3	#N/A	#N/A	10.1007/s13593-017-0429-7	In most current farming system classifications (e.g. “conventional” versus “organic”), each type of farming system encompasses a wide variety of farming practices and performances. Classifying farming systems using concepts such as “ecological”, “sustainable intensification” or “agro-ecology” is not satisfactory because the concepts “overlap in…definitions, principles and practices, thus creating…	biodiversity; biological input; ecosystem service; embeddedness; food system; industrial ecology; landscape	Article	Therond, O., UMR LAE, INRA, Colmar, 68021, France, UMR AGIR, INRA, Castanet Tolosan, 31326, France; Duru, M., UMR AGIR, INRA, Castanet Tolosan, 31326, France; Roger-Estrade, J., UMR Agronomie, AgroParisTech, Thiverval-Grignon, 78850, France; Richard, G., UAR DEPT EA, INRA, Orleans, 45075, France	Yes
10	Seghetta M., Hou X., Bastianoni S., Bjerre A.-B., Thomsen M.	Life cycle assessment of macroalgal biorefinery for the production of ethanol, proteins and fertilizers – A step towards a regenerative bioeconomy	2016	J. Clean. Prod.	137	#N/A	1158	1169	10.1016/j.jclepro.2016.07.195	Seaweed is a key biomass for the development of a biobased economy because it contains valuable components such as proteins, sugars, nitrogen and phosphorus. This paper analyses innovative offshore seaweed cultivation for the production of biorefinery feedstock. The biomass is converted into three products: bioethanol, liquid fertilizer and protein-rich ingredient for fish feed. We performed comp…	biobased economy; bioethanol; life cycle assessment; macroalgal biorefinery; protein; seaweed	Article	Seghetta, M., Research Group on EcoIndustrial System Analysis, Department of Environmental Science, Aarhus University, Frederiksborgvej 399, Roskilde, DK-4000, Denmark; Hou, X., Danish Technological Institute, Gregersensvej 1, Taastrup, DK-2630, Denmark; Bastianoni, S., Ecodynamics Group, Department of Physical Sciences, Earth and Environment, University of Siena, Pian dei Mantellini 44, Siena, 5…	Yes
11	Mustalahti I.	The responsive bioeconomy: The need for inclusion of citizens and environmental capability in the forest based bioeconomy	2018	J. Clean. Prod.	172	#N/A	3781	3790	10.1016/j.jclepro.2017.06.132	As climate change becomes an increasing concern in European countries, the bioeconomy could challenge previous conceptualizations about how states, citizens and corporations interact in everyday practices of natural resources governance. The conceptual understanding of responsive governance of the forest-based bioeconomy is an example of this challenge and is the topic of discussion in this paper…	bioeconomy; capability approach; environmental capability; finland; forest based bioeconomy; responsive governance	Article	Mustalahti, I., Department of Geographical and Historical Studies, Institute for Natural Resources, Environment and Society (LYY), University of Eastern Finland (UEF), P.O. Box 111 (Yliopistokatu 7), Joensuu, 80101, Finland	Yes
12	Schrama M., Vandecasteele B., Carvalho S., Muylle H., van der Putten W.H.	Effects of first- and second-generation bioenergy crops on soil processes and legacy effects on a subsequent crop	2016	GCB Bioenergy	8	1	136	147	10.1111/gcbb.12236	To develop a more sustainable bio-based economy, an increasing amount of carbon for industrial applications and biofuel will be obtained from bioenergy crops. This may result in intensified land use and potential conflicts with other ecosystem services provided by soil, such as control of greenhouse gas emissions, carbon sequestration, and nutrient dynamics. A growing number of studies examine ho…	life cycle assessment; maize; miscanthus; short rotation coppice; soil ecosystem services; switchgrass; willow src	Article	Schrama, M., Department of Terrestrial Ecology (NIOO-KNAW), Netherlands Institute for Ecology, Droevendaalsesteeg 10, Wageningen, 6708 PB, Netherlands; Vandecasteele, B., Institute for Agricultural and Fisheries Research (ILVO), Plant Sciences Unit, Caritasstraat 21, Melle, 9090, Belgium; Carvalho, S., Department of Terrestrial Ecology (NIOO-KNAW), Netherlands Institute for Ecology, Droevendaalse…	Yes
13	Juerges N., Hansjürgens B.	Soil governance in the transition towards a sustainable bioeconomy – A review	2018	J. Clean. Prod.	170	#N/A	1628	1639	10.1016/j.jclepro.2016.10.143	Soils are a fundamental factor in the transition towards a sustainable bioeconomy. In this context, society depends on fertile soils and their long-term maintenance because of their various ecosystem services. So far, little is known about how soils should be governed to ensure their long-term vitality and sustainable use within a bioeconomy. This article reviews the existing literature on soil g…	instruments; policy design; soil management; soil policy; transition governance	Article	Juerges, N., Helmholtz Centre for Environmental Research – UFZ, Department Economics, Permoser Str. 15, Leipzig, 04318, Germany; Hansjürgens, B., Helmholtz Centre for Environmental Research – UFZ, Department Economics, Permoser Str. 15, Leipzig, 04318, Germany	Yes
14	Mauri A., Strona G., San-Miguel-Ayanz J.	EU-Forest, a high-resolution tree occurrence dataset for Europe	2017	Sci. Data	4	#N/A	#N/A	#N/A	10.1038/sdata.2016.123	We present EU-Forest, a dataset that integrates and extends by almost one order of magnitude the publicly available information on European tree species distribution. The core of our dataset (similar to 96% of the occurrence records) came from an unpublished, large database harmonising forest plot surveys from National Forest Inventories on an INSPIRE-compliant 1 km x 1 km grid. These new data ca…	#N/A	Article; Data Paper	[Mauri, Achille; Strona, Giovanni; San-Miguel-Ayanz, Jesus] European Commiss, Joint Res Ctr, Directorate D Sustainable Resources, Bioecon Unit, Via Enrico Fermi 2749, I-21027 Ispra, Italy	No
15	Wam H.K., Bunnefeld N., Clarke N., Hofstad O.	Conflicting interests of ecosystem services: Multi-criteria modelling and indirect evaluation of trade-offs between monetary and non-monetary measures	2016	Ecosyst. Serv.	22	#N/A	280	288	10.1016/j.ecoser.2016.10.003	Ecosystems provide services for many stakeholder groups, often with a conflict of interests that hampers sustainability. Core to these conflicts is the challenge of trading-off monetary and non-monetary measures. Using the boreal forest as a case, we present a socio-ecologically integrated trade-off model for partly competing services (wood, game hunting, livestock grazing). Drawing on multi-crit…	bio-socio-economy; bioeconomy; logging; mcda; multi-use; optimization	Article	Wam, H.K., Norwegian Institute of Bioeconomy Research1431, Norway; Bunnefeld, N., Biological and Environmental Science, Faculty of Natural Sciences, University of Stirling, Stirling, FK9 4LA, United Kingdom; Clarke, N., Norwegian Institute of Bioeconomy Research1431, Norway; Hofstad, O., Department of Ecology and Natural Resource Management, Norwegian University of Life Sciences1432, Norway	Yes
16	Schieb P.-A., Lescieux-Katir H., Thénot M., Clément-Larosière B.	Biorefinery 2030: Future prospects for the bioeconomy	2015	Biorefinery 2030: Future Prospects for the Bioeconomy	#N/A	#N/A	1	123	10.1007/978-3-662-47374-0	This book investigates the functioning and ecosystems of biorefineries and assesses the potential of the industrial bioeconomy. The authors present a case study of the biorefinery at Bazancourt Pomacle, near Reims, France, as an outstanding illustration of the creation, work processes, financing, provision of environmental services, competitive benefits and future prospects of a bioeconomy. Analy…	#N/A	Book	Schieb, P.-A., NEOMA Business School, Reims, Cedex, France; Lescieux-Katir, H., NEOMA Business School, Reims, Cedex, France; Thénot, M., NEOMA Business School, Reims, Cedex, France; Clément-Larosière, B., NEOMA Business School, Reims, Cedex, France	No
17	Priefer C., Jorissen J., Fror O.	Pathways to Shape the Bioeconomy	2017	Resources-Basel	6	1	#N/A	#N/A	10.3390/resources6010010	In view of the increasing depletion of fossil fuel resources, the concept bioeconomy aims at the gradual replacement of fossil fuels by renewable feedstock. Seen as a comprehensive societal transition, the bioeconomy is a complex field that includes a variety of sectors, actors, and interests and is related to far-reaching changes in today's production systems. While the objectives pursuedsuch as…	bioeconomy; implementation pathways; lines of conflict; sustainability criteria	Review	[Priefer, Carmen; Joerissen, Juliane] Karlsruhe Inst Technol, Inst Technol Assessment & Syst Anal ITAS, D-76133 Karlsruhe, Germany; [Froer, Oliver] Univ Koblenz Landau, Inst Environm Sci, Environm Econ Grp, D-76829 Landau, Germany	Yes
18	Wang C., Wang Y., Wang R., Zheng P.	Modeling and evaluating land-use/land-cover change for urban planning and sustainability: A case study of Dongying city, China	2018	J. Clean. Prod.	172	#N/A	1529	1534	10.1016/j.jclepro.2017.10.294	This study analyzed the land-use/land-cover change (LUCC) of Dongying city and the corresponding variation in ecosystem services. Dongying city was chosen as the study area for its typicality. Dongying city owns the Yellow River delta national nature reserve that has rich animal and plant resources and is also the core city of the Yellow River Delta High-efficient Eco-Economic Zone (YRDHEZ). The …	ecosystem services; landscape metrics; lucc; urban sustainability	Article	Wang, C., Institute of Ecology and Biodiversity, School of Life Science, Shandong University, Jinan, 250100, China; Wang, Y., Shanghai Key Laboratory of Atmospheric Particle Pollution and Prevention (LAP3), Department of Environmental Science & Engineering, Fudan University, Shanghai, China; Wang, R., Institute of Ecology and Biodiversity, School of Life Science, Shandong University, Jinan, 25010…	No
19	Tyndall J.C., Schulte L.A., Hall R.B.	Expanding the US Cornbelt Biomass Portfolio: Forester Perceptions of the Potential for Woody Biomass	2011	Small-scale For.	10	3	287	303	10.1007/s11842-010-9149-4	With the strong emergence of the bioeconomy in the US, there is growing interest in the ability of biomass production systems to meet the legislated demand for cellulosic biofuels. While corn grain will continue to comprise the primary feedstock for biofuel in the Cornbelt, it is unlikely that a single biomass feedstock will suit all the needs of an evolving bioenergy market; thus, the potential …	bioenergy; family forests; interviews; private forestlands; state-employed foresters	Article	Tyndall, J.C., Department of Natural Resource Ecology and Management, Iowa State University, 339 Science Hall II, Ames, IA 50010, United States; Schulte, L.A., Department of Natural Resource Ecology and Management, Iowa State University, 339 Science Hall II, Ames, IA 50010, United States; Hall, R.B., Department of Natural Resource Ecology and Management, Iowa State University, 339 Science Hall II…	Yes
20	Nichiforel L., Keary K., Deuffic P., Weiss G., Thorsen B.J., Winkel G., Avdibegović M., Dobšinská Z., Feliciano D., Gatto P., Gorriz Mifsud E., Hoogstra-Klein M., Hrib M., Hujala T., Jager L., Jarský V., Jodłowski K., Lawrence A., Lukmine D., Pezdevšek Malovrh Š., Nedeljković J., Nonić D., Krajter Ostoić S., Pukall K., Rondeux J., Samara T., Sarvašová Z., Scriban R.E., Šilingienė R., Sinko M., St…	How private are Europe's private forests? A comparative property rights analysis	2018	Land Use Policy	76	#N/A	535	552	10.1016/j.landusepol.2018.02.034	Private forests are widespread in Europe providing a range of ecosystem services of significant value to society, and there are calls for novel policies to enhance their provision and to face the challenges of environmental changes. Such policies need to acknowledge the importance of private forests, and importantly they need to be based on a deep understanding of how property rights held by priv…	comparative analysis; europe; forest management; index;; private forests; property rights	Article	Nichiforel, L., University Stefan cel Mare Suceava, Faculty of Forestry, Suceava, 720225, Romania; Keary, K., Department of Agriculture, Food and The Marine, Forest Service, Dublin, D02WK12, Ireland; Deuffic, P., National Research Institute of Science and Technology for Environment and Agriculture (IRSTEA)Cestas Cedex 33612, France; Weiss, G., University of Natural Resources and Life Sciences, Vi…	Yes
21	Szekacs A.	Environmental and Ecological Aspects in the Overall Assessment of Bioeconomy	2017	J. Agric. Environ. Ethics	30	1	153	170	10.1007/s10806-017-9651-1	Bioeconomy solutions potentially reduce the utilization demand of natural resources, and therefore, represent steps towards circular economy, but are not per se equivalent to sustainability. Thus, production may remain to be achieved against losses in natural resources or at other environmental costs, and materials produced by bioeconomy are not necessarily biodegradable. As a consequence, the as…	Bioeconomy; Circular economy; Ecological aspects; Natural resources; Bioethics	Review	[Szekacs, Andras] Natl Agr Res & Innovat Ctr, Agroenvironm Res Inst, Herman O U 15, H-1022 Budapest, Hungary	Yes
22	Helming K., Daedlow K., Paul C., Techen A.-K., Bartke S., Bartkowski B., Kaiser D., Wollschläger U., Vogel H.-J.	Managing soil functions for a sustainable bioeconomy—Assessment framework and state of the art	2018	Land Degrad. Dev.	29	9	3112	3126	10.1002/ldr.3066	Bioeconomy strategies have been adopted in many countries around the world. Their sustainable implementation requires a management of soils that maintains soil functions and avoids land degradation. Only then, ecosystem services can be maintained and resources used efficiently. We present an analytical framework for impact assessment that links policy and technology driving forces for soil manage…	bioeconomy; ecosystem services; impact assessment; resource use efficiency; soil management practices; sustainable development goals	Article	Helming, K., Leibniz Centre for Agricultural Landscape Research (ZALF), Müncheberg, Germany, Faculty of Landscape Management and Nature Conservation, University for Sustainable Development (HNEE), Eberswalde, Germany; Daedlow, K., Division Agriculture and Food Policy, Humboldt-Universität zu Berlin, Berlin, Germany; Paul, C., Leibniz Centre for Agricultural Landscape Research (ZALF), Müncheberg, …	Yes
23	Tripathi V., Edrisi S.A., Chen B., Gupta V.K., Vilu R., Gathergood N., Abhilash P.C.	Biotechnological Advances for Restoring Degraded Land for Sustainable Development	2017	Trends Biotechnol.	35	9	847	859	10.1016/j.tibtech.2017.05.001	Global land resources are under severe threat due to pollution and unsustainable land use practices. Restoring degraded land is imperative for regaining ecosystem services, such as biodiversity maintenance and nutrient and water cycling, and to meet the food, feed, fuel, and fibre requirements of present and future generations. While bioremediation is acknowledged as a promising technology for re…	bioremediation; biotechnology; land degradation; land restoration; sustainability	Review	Tripathi, V., Institute of Environment and Sustainable Development, Banaras Hindu University, Varanasi, 221005, India; Edrisi, S.A., Institute of Environment and Sustainable Development, Banaras Hindu University, Varanasi, 221005, India; Chen, B., School of Environment, Beijing Normal University, Beijing, 100875, China; Gupta, V.K., Department of Chemistry and Biotechnology, School of Science, Ta…	Yes
24	Eyvindson K., Repo A., Mönkkönen M.	Mitigating forest biodiversity and ecosystem service losses in the era of bio-based economy	2018	For. Policy Econ.	92	#N/A	119	127	10.1016/j.forpol.2018.04.009	Forests play a crucial role in the transition towards a bioeconomy by providing biomass to substitute for fossil-based materials and energy. However, a policy-policy conflict exists between the desire to increase the utilization of bio based renewable resources and the desire to protect and conserve biodiversity. Increasing forest harvest levels to meet the needs of the bioeconomy may conflict wi…	bioeconomy; ecosystem services; forest management; optimization; trade-off analysis	Article	Eyvindson, K., University of Jyvaskyla, Department of Biological and Environmental Science, P.O. Box 35, Jyvaskyla, 40014, Finland; Repo, A., University of Jyvaskyla, Department of Biological and Environmental Science, P.O. Box 35, Jyvaskyla, 40014, Finland, Finnish Environment Institute, Climate Change Programme, Mechelininkatu 34a, P.O.Box 140, Helsinki, FI-00251, Finland; Mönkkönen, M., Univer…	Yes
25	Häyrinen L., Mattila O., Berghäll S., Närhi M., Toppinen A.	Exploring the future use of forests: perceptions from non-industrial private forest owners in Finland	2017	Scand. J. For. Res.	32	4	327	337	10.1080/02827581.2016.1227472	The transformation of the forest sector toward a bioeconomy calls for finding new sources of competitive advantage for the whole sector to retain its future viability. Non-industrial private forest owners are an important group of actors in the Finnish forest-based sector, as they supply 80% of industrial roundwood and control numerous other tangible and intangible forest-based ecosystem services…	customer involvement; forest bioeconomy; future use of forests; non-industrial private forest owners	Article	Häyrinen, L., Department of Forest Sciences, University of Helsinki, Helsinki, Finland; Mattila, O., Department of Forest Sciences, University of Helsinki, Helsinki, Finland; Berghäll, S., Department of Forest Sciences, University of Helsinki, Helsinki, Finland; Närhi, M., Paperinkeräys Oy, Helsinki, Finland; Toppinen, A., Department of Forest Sciences, University of Helsinki, Helsinki, Finland	Yes
26	Stahel W.R.	Analysis of the structure and values of the European Commission's Circular Economy Package	2017	Proc. Inst. Civ. Eng.: Waste Res. Manage.	170	1	41	44	10.1680/jwarm.17.00009	The present Circular Economy Package (EC CE Package) as proposed by the European Commission in December 2015, symbolised by its diagram below, turns the linear industrial economy into a circle and adds a phase 'from waste to resources' after waste management. It is built on a 'historic view' of protecting the environment and efficient waste management, of continuous flow processes and of seeing t…	corporate responsibility; public policy; recycling & reuse of materials	Conference Paper	Stahel, W.R., Product-Life Institute Geneva, Geneva, Switzerland	Yes
27	Nabuurs G.-J., Schelhaas M.-J., Hendriks K., Hengeveld G.M.	Can European forests meet the demands of the bio-economy in the future?: Wood supply alongside environmental services	2014	Forests and Globalization: Challenges and Opportunities for Sustainable Development	#N/A	#N/A	153	165	#N/A	[No abstract available]	#N/A	Book Chapter	Nabuurs, G.-J., Wageningen University and Research of Alterra, Netherlands; Schelhaas, M.-J., European forestry at Alterra, Wageningen University and Research, Netherlands; Hendriks, K., Researchers ecosystem services at Alterra, Wageningen University and Research, Netherlands; Hengeveld, G.M., Researcher in European forestry resource management at Alterra, Wageningen UR, Netherlands, Wageningen …	No
28	Melts I., Lanno K., Sammul M., Uchida K., Heinsoo K., Kull T., Laanisto L.	Fertilising semi-natural grasslands may cause long-term negative effects on both biodiversity and ecosystem stability	2018	J. Appl. Ecol.	55	4	1951	1955	10.1111/1365-2664.13129	Some short-term experiments in applied ecology and agricultural research have demonstrated that nutrient applications in semi-natural grasslands can maintain productivity and will not result in the decrease of plant species richness. Such findings may have an impact on management choices and quality of valuable plant communities, and therefore, further discussion of this topic is necessary. We hi…	biodiversity; bioeconomy; ecosystem services; fertilisation; grassland; nutrient-rich residues; productivity; species richness	Note	Melts, I., Integrated Research System for Sustainability Science (IR3S), The University of Tokyo, Tokyo, Japan; Lanno, K., Chair of Biodiversity and Nature Tourism, Estonian University of Life Sciences, Tartu, Estonia; Sammul, M., Chair of Natural Resources, University of Tartu, Tartu, Estonia; Uchida, K., Graduate School of Environment and Information Sciences, Yokohama National University, Yoko…	Yes
29	Liu X., Singh S., Gibbemeyer E.L., Tam B.E., Urban R.A., Bakshi B.R.	The carbon-nitrogen nexus of transportation fuels	2018	J. Clean. Prod.	180	#N/A	790	803	10.1016/j.jclepro.2018.01.090	The advocation of a biobased economy has created a compelling case for consideration of biofuels as an alternative to conventional fossil fuels. However, biofuels must be evaluated on multiple criteria to ensure they truly are an improvement over the fossil fuels they are to replace. This study evaluates the carbon (C) footprint (emissions – sequestration) and reactive nitrogen (Nr) emissions foo…	carbon-nitrogen nexus; transportation fuels	Article	Liu, X., William G. Lowrie Department of Chemical and Biomolecular Engineering, The Ohio State University, Columbus, OH 43210, United States; Singh, S., Agricultural and Biological Engineering, Purdue University, West Lafayette, IN, United States, Division of Environmental and Ecological Engineering, Purdue University, West Lafayette, IN, United States; Gibbemeyer, E.L., William G. Lowrie Departm…	Yes
30	Sasson A., Malpica C.	Bioeconomy in Latin America	2018	New Biotechnol.	40	#N/A	40	45	10.1016/j.nbt.2017.07.007	This article provides the authors’ view on how Latin America has embraced bioeconomy principles in the last two decades with different levels of socio-economic impact. Examples of biodiversity resource valorization in medicine, eco-intensification of agriculture, biotechnology applications in mature sectors such as mining, food and beverage production, bio-refineries and ecosystem services are pr…	#N/A	Review	Sasson, A., BioEuroLatina, 51 Rue d'Alleray, Paris, 75015, France; Malpica, C., BioEuroLatina, Av Rey Juan Carlos I, Majadahonda, 21 28221, Spain	Yes
31	Ingle K.N., Polikovsky M., Chemodanov A., Golberg A.	Marine integrated pest management (MIPM) approach for sustainable seagriculture	2018	Algal Res.	29	#N/A	223	232	10.1016/j.algal.2017.11.010	Seaweed farming, or seagriculture, is expected to provide sustainable biomass enabling the development of marine bioeconomy through the blue growth. Epiphytism is a common phenomenon in seaweed farming that impacts the biomass yield. Epiphytes may be other non-wanted algal species, viruses, bacteria, and fungi. Epiphytes can attract grazers such as crabs, lobsters, shrimp, crayfish, fish, and tur…	epiphytes; marine biorefineries; pests; seagriculture; seaweed farming	Article	Ingle, K.N., Porter School of Environmental Studies, Tel Aviv University, Israel; Polikovsky, M., Porter School of Environmental Studies, Tel Aviv University, Israel; Chemodanov, A., Porter School of Environmental Studies, Tel Aviv University, Israel; Golberg, A., Porter School of Environmental Studies, Tel Aviv University, Israel	Yes
32	May N., Guenther E., Haller P.	Environmental indicators for the evaluation of wood products in consideration of site-dependent aspects: A review and integrated approach	2017	Sustainability	9	10	#N/A	#N/A	10.3390/su9101897	On the way towards a more biobased economy, the sustainable use of global wood resources remains a challenge as several trade-offs arise, e.g., from an increased energetic use of wood, an increased use of innovative but probably less recyclable wood composites, or from the need to conserve other forest ecosystem services. The aim of this study is to identify existing environmental indicators and …	decision-making; environmental indicators; life cycle assessment; literature review; pressure-state-response framework; site-dependent aspects; wood products	Review	May, N., Chair of Environmental Management and Accounting, Technische Universität Dresden, Dresden, 01062, Germany; Guenther, E., Chair of Environmental Management and Accounting, Technische Universität Dresden, Dresden, 01062, Germany; Haller, P., Institute of Steel and Timber Construction, Technische Universität Dresden, Dresden, 01062, Germany	Yes
33	Silveira S., Khatiwada D., Leduc S., Kraxner F., Venkata B.K., Tilvikine V., Gaubyte V., Romagnoli F., Tauraite E., Kundas S., Blumberga D., Peterson K., Utsar K., Vigants E., Kalinichenko A.	Opportunities for bioenergy in the Baltic Sea Region	2017	Energy Procedia	128	#N/A	157	164	10.1016/j.egypro.2017.09.036	Security of energy supply, promotion of the bio-economy, nutrient recycling, and innovation are prioritized policy areas in the EU Strategy for the Baltic Sea Region (EUBSR). The Baltic Sea Region (BSR) has a great bioenergy potential worth exploring in this context. This paper explores the state-of-art of bioenergy systems and synergies with eco-systems services in the BSR region in the context …	baltic sea region; bioeconomy; bioenergy; ecosystem services (ees); synergies	Conference Paper	Silveira, S., Energy and Climate Studies, Department of Energy Technology, KTH Royal Institute of Technology, Brinellvagen 68, Stockholm, SE-100 44, Sweden; Khatiwada, D., Energy and Climate Studies, Department of Energy Technology, KTH Royal Institute of Technology, Brinellvagen 68, Stockholm, SE-100 44, Sweden; Leduc, S., Ecosystems Services and Management Program, International Institute for A…	Yes
34	Viaggi D.	Research and innovation in agriculture: Beyond productivity?	2015	Bio-based Appl. Economics	4	3	279	300	10.13128/BAE-17555	Studies on the effects of research and innovation in agriculture have been largely characterised by efforts to make a connection between expenditure and productivity. A number of issues have challenged the ability of productivity to measure the effects of research, namely, in recent years, increasing efforts towards improving the environmental performance of the farming sector. Besides environmen…	agriculture; bio-refinery; bioeconomy; circular economy; innovation; productivity; research	Review	Viaggi, D., Department of Agricultural Sciences (DipSA), University of Bologna, Viale Fanin, 50, Bologna, 40127, Italy	Yes
35	Ronzon T., Piotrowski S.	Are Primary Agricultural Residues Promising Feedstock for the European Bioeconomy?	2017	Ind. Biotechnol.	13	3	113	127	10.1089/ind.2017.29078.tro	The Bioeconomy Strategy of the European Commission, launched in 2012, aims to develop the production and use of biomass within the European Union as a strategy to limit the consumption of fossil carbon while fostering jobs and growth. The quantification and timely reporting of biomass flows are crucial for the monitoring of such a strategy. Within this framework, the present work focuses on the q…	#N/A	Article	Ronzon, T., European Commission, Joint Research Centre D, Unit Economics of Agriculture, Edificio EXPO, C/Inca Garcilaso 3, Seville, 41092, Spain; Piotrowski, S., Nova-Institut GmbH, Chemiepark Knapsack, Huerth, Germany	Yes
36	Springer N., Kaliyan N., Bobick B., Hill J.	Seeing the forest for the trees: How much woody biomass can the Midwest United States sustainably produce?	2017	Biomass Bioenergy	105	#N/A	266	277	10.1016/j.biombioe.2017.05.011	Widespread interest in advancing goals of energy independence, climate change mitigation, and rural economic development has led to unprecedented growth of the global bioeconomy. Continued development of this burgeoning industry relies upon the long-term availability of plentiful, sustainable sources of biomass. In the Midwest United States, efforts to secure such supplies have focused on herbace…	bioenergy; forest residues; potential resources; short rotation woody crops; sustainability; woody biomass	Article	Springer, N., University of Minnesota, Bioproducts and Biosystems Engineering Department, 1390 Eckles Ave, St. Paul, MN 55108, United States; Kaliyan, N., University of Minnesota, Bioproducts and Biosystems Engineering Department, 1390 Eckles Ave, St. Paul, MN 55108, United States; Bobick, B., University of Minnesota, Bioproducts and Biosystems Engineering Department, 1390 Eckles Ave, St. Paul, M…	Yes
37	Schulze J., Gawel E., Nolzen H., Weise H., Frank K.	The expansion of short rotation forestry: characterization of determinants with an agent-based land use model	2017	GCB Bioenergy	9	6	1042	1056	10.1111/gcbb.12400	Wood is a limited resource which is exposed to a continuously growing global demand not least because of a politically fostered bioenergy use. One approach to master the challenge to sustainably meet this increasing wood demand is short rotation forestry (SRF). However, SRF is only gradually evolving and it is not fully understood which determinants hamper its expansion. This study provides theor…	agent-based model; bioeconomy; energy crops; farmer; human decision-making; landscape generators; woody biomass	Article	[Schulze, Jule; Nolzen, Henning; Frank, Karin] UFZ Helmholtz Ctr Environm Res, Dept Ecol Modelling, Permoserstr 15, D-04318 Leipzig, Germany; [Schulze, Jule; Nolzen, Henning; Frank, Karin] Osnabruck Univ, Inst Environm Syst Res, Barbarastr 12, D-49076 Osnabruck, Germany; [Gawel, Erik] UFZ Helmholtz Ctr Environm Res, Dept Econ, Permoserstr 15, D-04318 Leipzig, Germany; [Gawel, Erik] Univ Leipzig, …	No
38	Mottet A., Teillard F., Boettcher P., Besi G.D., Besbes B.	Review: Domestic herbivores and food security: Current contribution, trends and challenges for a sustainable development	2018	Animal	12	s2	S188	S198	10.1017/S1751731118002215	Herbivores are found in a variety of ecosystems all over the world. Permanent pastures and meadows cover about 25% of global land. We currently count one domesticated herbivore for two people in the world and the number is growing. Production systems and products are highly diverse. This high diversity is the result of thousands of years of natural selection and human-controlled breeding, as well…	environment; meat and milk; policies; ruminants; sustainable development	Review	Mottet, A., Animal Production and Health Division, Food and Agriculture Organization, Viale delle Terme di Caracalla, Rome, 00153, Italy; Teillard, F., Animal Production and Health Division, Food and Agriculture Organization, Viale delle Terme di Caracalla, Rome, 00153, Italy; Boettcher, P., Animal Production and Health Division, Food and Agriculture Organization, Viale delle Terme di Caracalla, …	Yes
39	Hart N.M., Townsend P.A., Chowyuk A., Gustafson R.	Stakeholder assessment of the feasibility of poplar as a biomass feedstock and ecosystem services provider in Southwestern Washington, USA	2018	Forests	9	10	#N/A	#N/A	10.3390/f9100655	Advanced Hardwood Biofuels Northwest (AHB), a USDA NIFA-funded consortium of university and industry partners, identified southwestern Washington as a potential location for a regional bioproducts industry using poplar trees (Populus spp.) as the feedstock. In this qualitative case study, we present the results of an exploratory feasibility investigation based on conversations with agricultural a…	agriculture; bioeconomy; biorefinery; crop adoption; floodplain; land-use; short rotation coppice; social acceptance; wastewater; woody bioenergy crop	Article	Hart, N.M., Advanced Hardwood Biofuels Northwest, Washington State University Extension, 600 128th St SE, Everett, WA 98208, United States; Townsend, P.A., Advanced Hardwood Biofuels Northwest, Washington State University Extension, 600 128th St SE, Everett, WA 98208, United States; Chowyuk, A., Biofuels and Bioproducts Laboratory, School of Environmental and Forest Sciences, University of Washin…	Yes
40	Matthies B.D., Vainio A., D'Amato D.	Not so biocentric – Environmental benefits and harm associated with the acceptance of forest management objectives by future environmental professionals	2018	Ecosyst. Serv.	29	#N/A	128	136	10.1016/j.ecoser.2017.12.003	It is not yet completely clear how individuals weigh positive and negative consequences of specific environmental actions to the self, others and nature, and how these evaluations are associated with the acceptance of such environmental actions. We explored how the acceptance of ecosystem service-related forest management objectives were associated with perceived positive and negative consequence…	anthropocentric; biocentric; bioenergy; environmental concern; forest management; timber	Article	Matthies, B.D., Dasos Capital, Itämerentori 2, Helsinki, FI 00180, Finland; Vainio, A., Natural Resources Institute Finland (Luke), Bioeconomy and Environment, Latokartanonkaari 9, Helsinki, FI 00790, Finland; D'Amato, D., Helsinki Institute of Sustainability Science, Faculty of Agriculture and Forestry (Dept. of Forest Sciences), University of Helsinki, Latokartanonkaari 7, P.O. Box 27, Helsinki…	Yes
41	Mench M., Galende M., Marchand L., Kechit F., Carrier M., Loppinet-Serani A., Caille N., Zhao F.-J., Vangronsveld J.	Arsenic phytoextraction by Pteris vittata L. and frond conversion by solvolysis: An integrated gentle remediation option for restoring ecosystem services in line with the biorefinery and the bioeconomy	2014	One Century Discov. Arsenicosis Latin America: As - Proc. Int. Congr. Arsenic Environ.	#N/A	#N/A	836	838	#N/A	Since 2004, Pteris vittata L. was cultivated for stripping bioavailable As in a Belgian soil. Fronds were annually harvested in spring and autumn. Soil treatments, i.e. Beringite (B), iron grit (Z) and their combination (BZ), and season generally did not influence frond yield. On the 2006-2013 period, leachate As concentration remained lower in the Z-treated soils than in the Unt and B soils. Fro…	#N/A	Conference Paper	Mench, M., INRA, UMR BIOGECO, University of Bordeaux, Talence, France, INRA Cestas, France; Galende, M., INRA, UMR BIOGECO, University of Bordeaux, Talence, France, INRA Cestas, France; Marchand, L., INRA, UMR BIOGECO, University of Bordeaux, Talence, France, INRA Cestas, France; Kechit, F., INRA, UMR BIOGECO, University of Bordeaux, Talence, France, INRA Cestas, France; Carrier, M., CNRS, Univer…	No
42	Bohlin L., Alsmark C., Göransson U., Klum M., Wedén C., Backlund A.	Strategies and methods for a sustainable search for bioactive compounds	2011	Bioactive Compounds from Natural Sources: Natural Products as Lead Compounds in Drug Discovery, Second Edition	#N/A	#N/A	1	36	#N/A	Mankind has, since ancient times, used nature in the search for food and bioactive organisms for use as poisons or to treat different diseases. The base for this are photosynthetic organisms on land and in the sea that have the capacity to, together with water and sunlight, capture carbon dioxide and use their enzymatic machinery to produce organic compounds. Change in the global climate has been…	#N/A	Book Chapter	Bohlin, L., Department of Medicinal Chemistry, Uppsala University, Uppsala, Sweden; Alsmark, C., Department of Medicinal Chemistry, Uppsala University, Uppsala, Sweden; Göransson, U., Department of Medicinal Chemistry, Uppsala University, Uppsala, Sweden; Klum, M., Department of Medicinal Chemistry, Uppsala University, Uppsala, Sweden; Wedén, C., Department of Medicinal Chemistry, Uppsala Univers…	No
43	Popluga D., Feldmane L.	DEVELOPMENT OF SUSTAINABLE LIVING ENVIRONMENT IN THE CITIES THROUGH THE BIOECONOMY	2016	#N/A	41	#N/A	260	265	#N/A	Around three quarter or 72.4 % of the European Union's population live in urban areas, and this share continues to grow; thus, towns and cities are the centres of economic activity and social life. At the same time, the constant increase of population, a lack of strategic planning and poor environment management cause a lot of problems for the living environment and life quality. Such situation a…	bioeconomy; sustainable living environment; Latvia	Proceedings Paper	[Popluga, Dina] Latvia Univ Agr, Jelgava, Latvia; [Feldmane, Liga] Latvia Univ, Riga, Latvia	No
44	D'Amato D., Korhonen J., Toppinen A.	Circular, Green, and Bio Economy: How Do Companies in Land-Use Intensive Sectors Align with Sustainability Concepts?	2019	Ecol. Econ.	158	#N/A	116	133	10.1016/j.ecolecon.2018.12.026	The UN Agenda 2030 deems the private sector pivotal in co-governing sustainability issues. Despite intense research on corporate sustainability there is no explicit analysis of which policy-driven concepts companies choose to forward their sustainability visions and practices. This is relevant because communication of corporate sustainability contributes to legitimizing or delegitimizing company …	Circular economy; Bioeconomy; Green economy; Sustainability; Corporate sustainability; Corporate reporting	Article	[D'Amato, D.; Korhonen, J.; Toppinen, A.] Helsinki Inst Sustainabil Sci, Helsinki, Finland; [D'Amato, D.; Korhonen, J.; Toppinen, A.] Univ Helsinki, Dept Forest Sci, Helsinki, Finland; [D'Amato, D.] Unitelma Sapienza, Dept Law & Econ, Rome, Italy	Yes
45	Verkerk PJ., Fitzgerald JB., Datta P., Dees M., Hengeveld GM., Lindner M., Zudin S.	Spatial distribution of the potential forest biomass availability in Europe	2019	For. Ecosyst.	6	#N/A	#N/A	#N/A	10.1186/s40663-019-0163-5	BackgroundEuropean forests are considered a crucial resource for supplying biomass to a growing bio-economy in Europe. This study aimed to assess the potential availability of forest biomass from European forests and its spatial distribution. We tried to answer the questions (i) how is the potential forest biomass availability spatially distributed across Europe and (ii) where are hotspots of pot…	Forest biomass; EFISCEN; Europe; Potential supply; Spatial distribution	Article	[Verkerk, Pieter Johannes; Fitzgerald, Joanne Brighid; Zudin, Sergey] European Forest Inst, Yliopistokatu 6B, Joensuu, Finland; [Datta, Pawan; Dees, Matthias] Univ Freiburg, Inst Forest Sci, Chair Remote Sensing & Landscape Informat Syst, Tennenbacher Str 4, D-79085 Freiburg, Germany; [Hengeveld, Geerten Martijn] Wageningen Univ & Res, Droevendaalsesteeg 3, NL-6708 PB Wageningen, Netherlands; [Li…	No
46	Angelstam P., Manton M., Khaulyak O., Naumov V., Pedersen S., Stryamets N., Tornblom J., Valasiuk S., Yamelynets T.	KNOWLEDGE PRODUCTION AND LEARNING FOR SUSTAINABLE FOREST LANDSCAPES: THE EUROPEAN CONTINENT'S WEST AND EAST AS A LABORATORY	2019	Lesnoy Zh.	#N/A	1	9	31	10.17238/issn0536-1036.2019.1.9	To support human well-being, green (or ecological) infrastructure policy stresses the need to sustain functional networks of representative terrestrial and aquatic ecosystems for the sustainable provision of multiple ecosystem services. Implementing this means that the complexity of interactions between social and ecological systems at multiple spatial scales and levels of governance needs to be …	biodiversity; bio-economy; collaboration; ecosystem services; environmental history; gap analysis; governance; green infrastructure; habitat modelling; intensification; landscape approach; planning; stakeholder mapping; transdisciplinary; rural development	Article	[Angelstam, Per; Tornblom, Johan] Swedish Univ Agr Sci, Fac Forest Sci, Sch Forest Management, POB 43, SE-73921 Skinnskatteberg, Sweden; [Angelstam, Per; Manton, Michael] Aleksandras Stulginskis Univ, Fac Forest Sci & Ecol, Inst Forest Biol & Silviculture, Studentu 13, LT-53362 Kaunas, Lithuania; [Khaulyak, Olga] Agcy Dev & Cooperat, Chornovola Ave 63,Off 706, UA-79000 Lvov, Ukraine; [Naumov, Vla…	Yes
47	Aurenhammer PK., Scap S., Krajnc N., Olivar J., Sabin P., Nobre S., Romagnoli F.	Influential Actors' Perceptions of Facilitators and Instruments for Solving Future Forest Land-Use Disputes in Europe	2018	Forests	9	10	#N/A	#N/A	10.3390/f9100590	Despite strong expectations regarding the role that forestry, with its multitude of potential benefits, could and should play in the bio-economy', little research has been done on the actual perceptions of influential actors on how to best address future forest land-use disputes. We want to shed light on whether and in which contexts expectations regarding the bio-economy, e.g., the strong role o…	beliefs; interests; actors; future forest land use; preference analysis; social network analysis; actor-centred analytical approach; comparative policy analysis	Article	[Aurenhammer, Peter K.] Bavarian State Inst Forestry, Dept Forest Policy Ownership & Counselling & TUM, Chair Forest & Environm Policies, D-85354 Freising Weihenstephan, Germany; [Scap, Spela; Krajnc, Nike] Slovenian Forestry Inst, Dept Forest Tech & Econ, Ljubljana, Slovenia; [Olivar, Jorge; Sabin, Pablo] Agresta S Coop, Madrid 28012, Spain; [Nobre, Silvia] Inst Politecn Braganca, Ctr Invest Mon…	Yes
48	Uzoh IM., Babalola OO.	Rhizosphere biodiversity as a premise for application in bio-economy	2018	Agric. Ecosyst. Environ.	265	#N/A	524	534	10.1016/j.agee.2018.07.003	Use of fossil fuel and its products have led to environmental pollution, greenhouse gases emissions, global warming and climate change. In order to mitigate and eradicate these problems, bioeconomy was conceptualized. Bioeconomy is deviation from dependence on fossil fuel to a situation where biomass will not only provide food but also raw materials for the industry including provision of bio-die…	Bioeconomy; Biotechnology; Inoculum production; Rhizosphere diversity; Soil productivity; Sustainable production	Article	[Uzoh, Ifeyinwa Monica; Babalola, Olubukola Oluranti] North West Univ, Fac Nat & Agr Sci, Food Secur & Safety Niche Area, Private Bag X2046, ZA-2735 Mmabatho, South Africa; [Uzoh, Ifeyinwa Monica] Univ Nigeria, Dept Soil Sci, Nsukka, Nigeria	Yes
49	Brandes E., Plastina A., Heaton EA.	Where can switchgrass production be more profitable than corn and soybean? An integrated subfield assessment in Iowa, USA	2018	GCB Bioenergy	10	7	473	488	10.1111/gcbb.12516	Perennial bioenergy crops are considered an important feedstock for a growing bioeconomy. However, in the USA, production of biofuel from these dedicated, nonfood crops is lagging behind federal mandates and markets have yet to develop. Most studies on the economic potential of perennial biofuel crops have concluded that even high-yielding bioenergy grasses are unprofitable compared to corn/soybe…	bioenergy; biofuel; cellulosic; landscape; net present value; partial budgets; perennial; precision agriculture	Article	[Brandes, Elke; Heaton, Emily A.] Iowa State Univ, Dept Agron, Ames, IA 50011 USA; [Plastina, Alejandro] Iowa State Univ, Dept Econ, Ames, IA 50011 USA	Yes
50	Stanturf JA., Young TM., Perdue JH., Doughetry D., Pigott M., Guo ZM., Huang X.	Potential Profitability Zones for Populus spp. Biomass Plantings in the Eastern United States	2017	For. Sci.	63	6	586	595	10.5849/FS-2016-101R2	Short rotation woody crops (SRWCs) are key renewable feedstocks for the emerging bioeconomy. A critical step in developing a bioeconomy is defining suitable regions for commercial SRWC activities. The goal of this study was to estimate the obtainable yield in mean annual increment and economic returns on investment for Populus deltoides and Populus hybrids for the 33 eastern states using the 3PG …	short-rotation woody crops (SRWCs); 3PG (Physiological Principles Predicting Growth) models; SRWC economics; Populus deltoides; hybrid poplar	Article	[Stanturf, John A.] USDA Forest Serv, Southern Res Stn, 320 Green St, Athens, GA 30602 USA; [Young, Timothy M.; Huang, Xia] Univ Tennessee, Knoxville Ctr Renewable Carbon, Knoxville, TN USA; [Perdue, James H.] USDA Forest Serv, Southern Res Stn, Knoxville, TN USA; [Doughetry, Derek; Pigott, Michael] Dougherty & Dougherty Forestry Serv Inc, Athens, GA USA; [Guo, Zhimei] Auburn Univ, Dept Agr Econ …	No
51	Vega MM., Madrigal OQ.	International Bioeconomy Innovations in Central America	2017	Economic Complexity and Evolution	#N/A	#N/A	83	96	10.1007/978-3-319-58374-7_5	This paper presents a first approach to Bioeconomy, its definitions and importance as well as related research in Central America. Since Bioeconomy and its potential is directly linked to agricultural production, research and traditional knowledge on sub-utilized traditional products in these regions were also included. Our main goal is to review Bioeconomy's "state of the art" in this region as …	#N/A	Article; Book Chapter	[Montero Vega, Mercedes; Quiros Madrigal, Olman] Univ Costa Rica, Agr Econ & Agribusiness Dept, San Jose 2060, Costa Rica	Yes
52	Sarmiento MR.	20 YEARS OF THE ANDEAN REGIME ON ACCESS TO GENETIC RESOURCES	2017	Opera-Colomb.	#N/A	20	179	204	10.18601/16578651.n20.09	Article seeks to contribute to the knowledge of the Andean legal regime on access to genetic resources. The main instrument was the Andean Decision 391 which was enacted in 1996. It is analyzed the legal text and the most obvious virtues and limitations that have since been able to appreciate are presented. One chapter contains information about the national developments of the decision in each o…	Environmental; health and security laws; international law; Latin America; Caribbean; management of technological innovation and research and development (R&D); Ecological Economy: ecosystem services; biodiversity conservation; bio economy	Article	#N/A	No
53	Bisaga A., Sokolowska S.	Agri-food Clusters as an Opportunity for Development of Border Rural Areas	2016	#N/A	#N/A	#N/A	25	34	#N/A	Cooperation within the framework of euroregions of the European Union is an answer to challenges posed by global economy and not merely an instrument to reduce negative external effects which exist in peripheral areas. In the long-term perspective, cooperation should serve to: ensure stability of natural capital, dissemination of knowledge and innovation as well as break the convention of simple …	functional area; intelligent specializations; knowledge and innovation; regional development; sustainable intensification of agriculture	Proceedings Paper	[Bisaga, Anna; Sokolowska, Stanislawa] Univ Opole, Fac Econ, Ozimska 46a, PL-45058 Opole, Poland	No
54	Mansuy N.	BIG DATA IN THE FOREST BIOECONOMY: THE GOOD, THE BAD, AND THE UGLY	2015	J-For	5	5	6	15	#N/A	The forest sector is expected to become an integral component of the emerging bioeconomy by offering unique advantages that can fulfill a number of economic, social, and environmental objectives. "Big Data" has emerged as a used to describe the use and benefits of unparalleled access to digital information that represents unprecedented opportunities for advancing science and supporting forest man…	#N/A	Article	[Mansuy, Nicolas] Nat Resources Canada, Canadian Forest Serv, Laurentian Forestry Ctr, Stn St Foy, 1055 PEPS,POB 10380, Quebec City, PQ, Canada	Yes
55	Magnus F., Magnus L.	ASSESSING INTERVENTIONS SUPPORTING SUSTAINABLE DEVELOPMENT IN RURAL AREAS - A DIALOGICAL APPROACH	2015	#N/A	#N/A	#N/A	440	444	#N/A	Based on the Community Capitals framework, developed by Professors Jan and Cornelia Flora of the Iowa State University, the paper puts forward a dialogical method for assessing, mainly public, interventions supporting sustainable development in rural areas. The framework proposed by Flora & Flora identifies seven types of capital, collective resources that serve as basis for sustainable developme…	ecosystem services; community capital; sustainable development of rural areas; dialogical approach	Proceedings Paper	[Magnus, Fredricson] Skaraborgs Assoc Municipal, Box 54, S-54122 Skovde, Sweden; [Magnus, Ljung] Swedish Univ Agr Sci, SLU Skara, S-53223 Skara, Sweden	Yes
56	Browaeys D.	The living as inspiration to rebuild innovation, economy and democratic consistency	2015	#N/A	21	#N/A	#N/A	#N/A	10.1051/shsconf/20152102002	Innovation with living organisms is strategic for several reasons. The search for sustainable solutions (with lower carbon footprint, waste recycling, circular economy, industrial ecology) leads to a massive use of biomass (animal or vegetal). This biobased economy, replacing "materials from oil" by "biobased material" contains the seeds of the best and the worst. If the natural resources, albeit…	#N/A	Proceedings Paper	[Browaeys, Dorothee] Programme Europeen Synenergene, Paris, France; [Browaeys, Dorothee] Forum NanoRESP, Paris, France	No
57	French K.E.	Assessing the bioenergy potential of grassland biomass from conservation areas in England	2019	Land Use Policy	82	#N/A	700	708	10.1016/j.landusepol.2018.12.001	Bioenergy may be one of the ‘ecosystem services of the future’ for grasslands managed for conservation as the concept of bio-based economies is embraced worldwide. Although the idea of producing biogas and bioethanol from lignocellulosic material is not new, there are currently few regional-level comparisons of the bioenergy potential of high-diversity grasslands that would establish whether this…	agro-environmental schemes; biodiversity conservation; ecosystem services; fossil fuels; lignocellulosic biomass	Article	French, K.E., Department of Plant and Microbial Biology, University of California, Berkeley, CA 94720, United States	Yes
58	Hand A.M., Tyndall J.C.	A qualitative investigation of farmer and rancher perceptions of trees and woody biomass production on marginal agricultural land	2018	Forests	9	11	#N/A	#N/A	10.3390/f9110724	Bioenergy produced from perennial feedstocks such as woody biomass could serve as an opportunity to strengthen local and regional economies and also jointly produce various environmental services. In order to assess the potential for biomass-based bioenergy, it's essential to characterize the interest that potential biomass suppliers have in such an endeavor. In the U.S. Great Plains region, this…	farmers and ranchers; focus groups; northern great plains; woody biomass	Article	Hand, A.M., Co-Owner and Operator, Noonan Farm, Bernard, IA 52032, United States; Tyndall, J.C., Department of Natural Resource Ecology and Management, Iowa State University, Ames, IA 50010, United States	Yes
59	Journel C., Zub-Preudhomme H.W., Detot B., Jullier N., Preudhomme M., Loyce C.	Designing and assessing bio economy oriented cropping systems	2018	European Biomass Conf. Exhib. Proc.	2018	26thEUBCE	103	106	#N/A	France, and particularly Northern France, want to place bioeconomy at the heart of their economy. Agricultural sector is a strong link of bioeconomy, as bioeconomy is the photosynthesis economy, based on sustainable production, increased mobilization, and optimized use of biomass, in particular of agricultural biomass. Biomass production has to provide various raw materials, to input a diversity …	agriculture; crop; environmental impact	Conference Paper	Journel, C., Agro-Transfert Ressources et Territoire, 2 Chaussée Brunehaut, Estrées-Mons, 80 200, France; Zub-Preudhomme, H.W., Agro-Transfert Ressources et Territoire, 2 Chaussée Brunehaut, Estrées-Mons, 80 200, France; Detot, B., UniLaSalle Terre & Sciences, France; Jullier, N., Chambre d’agriculture de l’Aisne, France; Preudhomme, M., Chambre d’agriculture de la Somme, France; Loyce, C., UMR A…	No
60	Peyron J.-L.	The bioeconomy and innovations in the forestry and wood sector [Bioéconomie et innovations dans la filière forêt-bois]	2016	Revue Forestiere Francaise	68	2	107	114	10.4267/2042/61858	The bioeconomy, understood as a systemic vision of the activities based on living materials, is considered to be a primary source of innovation. Conversely, innovation is not conceivable without associating economic, commercial and even institutional considerations with biological knowledge and technological know-how. The examples of biorefineries, short rotation coppices, global climate regulati…	#N/A	Article	Peyron, J.-L., Groupement d’intérêt public ECOFOR, 42 rue Scheffer, PARIS, F-75116, France	No
61	Rosmiati M., Putra R.E., Ruswandi A.	Insects pollination of zucchini farming in Indonesia and their economic importance	2015	Asian J. Plant Sci.	14	2	84	88	10.3923/ajps.2015.84.88	Insect pollination have an important role for the production of food crops, vegetables and fruits. Various studies have shown that pollination contributes very significantly to agricultural production, such as fruits, vegetables, fiber crops and nuts. Zucchini is one vegetable that depend on these ecosystem services. The purpose of this study was to analyze the economic contribution of insect pol…	bioeconomy; economic contribution; insect pollinators; vegetable; zucchini farming	Article	Rosmiati, M., School of Life Sciences and Technology, Institut Teknologi Bandung, Jalan Ganesha 1, Bandung, 40132, Indonesia; Putra, R.E., School of Life Sciences and Technology, Institut Teknologi Bandung, Jalan Ganesha 1, Bandung, 40132, Indonesia; Ruswandi, A., School of Life Sciences and Technology, Institut Teknologi Bandung, Jalan Ganesha 1, Bandung, 40132, Indonesia	No

## Sheet: Analysis
id	Authors	Title	Full text available	Language	Inclusion in the review	Method used in the paper (1)	Method used in the paper (2)	Ecosystem at study	Geographical location at study	Bioeconomy product at study (1)	Bioeconomy product (2)	Bioeconomy product (3)	ES other than biomass (1)	ES other than biomass (2)	ES other than biomass (3)	ES other than biomass (4)	Theme	Vision (1)	Vision (2)	Vision (3)
1	Jensen E.S., Peoples M.B., Boddey R.M., Gresshoff P.M., Henrik H.-N., Alves B.J.R., Morrison M.J.	Legumes for mitigation of climate change and the provision of feedstock for biofuels and biorefineries. A review	Yes	English	Yes	Review	na	Agriculture	na	Biomass	Biofuel	na	2.2.4	2.2.6	na	na	Technical and economic feasibility of biomass	Resource	Agroecology	Biotech
2	Nsanganwimana F., Pourrut B., Mench M., Douay F.	Suitability of Miscanthus species for managing inorganic and organic contaminated land and restoring ecosystem services. A review	Yes	English	Yes	Review	na	Degraded land	na	Bioenergy	na	na	2.1.1.				Bioremediation	Resource	Agroecology	Biotech
3	Sheppard A.W., Gillespie I., Hirsch M., Begley C.	Biosecurity and sustainability within the growing global bioeconomy	Yes	English	Yes	Review	na	Agriculture	Global	Biofuel	na	na	na	na	na	na	Biosecurity	Resource	na	Biotech
4	Kleinschmit D., Lindstad BH., Thorsen BJ., Toppinen A., Roos A., Baardsen S.	Shades of green: a social scientific view on bioeconomy in the forest sector	Yes	English	Yes	Conceptual	na	Forest	na	na	na	na	na	na	na	na	Potential and challenges of bioeconomy	Resource	na	na
5	Spiertz H.	Avenues to meet food security. The role of agronomy on solving complexity in food production and resource use	Yes	English	Yes	Review	na	Agriculture	na	Food	na	na	na	na	na	na	Biosecurity	Resource	Agroecology	na
6	Marchetti M., Vizzarri M., Lasserre B., Sallustio L., Tavone A.	Natural capital and bioeconomy: Challenges and opportunities for forestry	Yes	English	Yes	Review	na	Forest	na	na	na	na	na	na	na	na	Potential and challenges of bioeconomy	Resource	na	na
7	Raghu S., Spencer JL., Davis AS., Wiedenmann RN.	Ecological considerations in the sustainable development of terrestrial biofuel crops	Yes	English	Yes	Review	na	na	na	Biofuel	na	na	na	na	na	na	Framework/tool	Resource	na	na
8	Mitchell R.B., Schmer M.R., Anderson W.F., Jin V., Balkcom K.S., Kiniry J., Coffin A., White P.	Dedicated Energy Crops and Crop Residues for Bioenergy Feedstocks in the Central and Eastern USA	Yes	English	Yes	Review	na	Agriculture	US	Biofuel	na	na	na	na	na	na	Technical and economic feasibility of biomass	Resource	na	Biotech
9	Therond O., Duru M., Roger-Estrade J., Richard G.	A new analytical framework of farming system and agriculture model diversities. A review	Yes	English	Yes	Review	Conceptual	Agriculture	na	na	na	na	na	na	na	na	Framework/tool	Resource	Agroecology	na
10	Seghetta M., Hou X., Bastianoni S., Bjerre A.-B., Thomsen M.	Life cycle assessment of macroalgal biorefinery for the production of ethanol, proteins and fertilizers – A step towards a regenerative bioeconomy	Yes	English	Yes	LCA	na	Marine	DK, SE	Bioenergy	na	na	2.2.5	2.2.6	na	na	Sustainability of bio-based processes, products and services	Resource	na	na
11	Mustalahti I.	The responsive bioeconomy: The need for inclusion of citizens and environmental capability in the forest based bioeconomy	Yes	English	Yes	Discourse analysis	na	Forest	FI	na	na	na	na	na	na	na	Governance of bioeconomy	na	na	na
12	Schrama M., Vandecasteele B., Carvalho S., Muylle H., van der Putten W.H.	Effects of first- and second-generation bioenergy crops on soil processes and legacy effects on a subsequent crop	Yes	English	Yes	Field & lab experiments	na	Agriculture	BE	Bioenergy	Fertilizer	na	2.2.4	2.2.6	na	na	Environmental sustainability	Resource	na	na
13	Juerges N., Hansjürgens B.	Soil governance in the transition towards a sustainable bioeconomy – A review	Yes	English	Yes	Review	na	Agriculture	na	na	na	na	na	na	na	na	Governance of bioeconomy	na	na	na
14	Mauri A., Strona G., San-Miguel-Ayanz J.	EU-Forest, a high-resolution tree occurrence dataset for Europe	Yes	English	No													na
15	Wam H.K., Bunnefeld N., Clarke N., Hofstad O.	Conflicting interests of ecosystem services: Multi-criteria modelling and indirect evaluation of trade-offs between monetary and non-monetary measures	Yes	English	Yes	Multi-criteria analysis	na	Forest	NO	na	na	na	1.1.3	1.1.6	na	na	Framework/tool	Resource	na	na
16	Schieb P.-A., Lescieux-Katir H., Thénot M., Clément-Larosière B.	Biorefinery 2030: Future prospects for the bioeconomy	No	English	No													na
17	Priefer C., Jorissen J., Fror O.	Pathways to Shape the Bioeconomy	Yes	English	Yes	Review	na	na	na	na	na	na	na	na	na	na	Potential and challenges of bioeconomy	Resource	Agroecology	Biotech
18	Wang C., Wang Y., Wang R., Zheng P.	Modeling and evaluating land-use/land-cover change for urban planning and sustainability: A case study of Dongying city, China	Yes	English	No													na
19	Tyndall J.C., Schulte L.A., Hall R.B.	Expanding the US Cornbelt Biomass Portfolio: Forester Perceptions of the Potential for Woody Biomass	Yes	English	Yes	Interviews	na	Forest	US	Biomass	Bioenergy	na	na	na	na	na	Technical and economic feasibility of biomass	Resource	na	na
20	Nichiforel L., Keary K., Deuffic P., Weiss G., Thorsen B.J., Winkel G., Avdibegović M., Dobšinská Z., Feliciano D., Gatto P., Gorriz Mifsud E., Hoogstra-Klein M., Hrib M., Hujala T., Jager L., Jarský V., Jodłowski K., Lawrence A., Lukmine D., Pezdevšek Malovrh Š., Nedeljković J., Nonić D., Krajter Ostoić S., Pukall K., Rondeux J., Samara T., Sarvašová Z., Scriban R.E., Šilingienė R., Sinko M., St…	How private are Europe's private forests? A comparative property rights analysis	Yes	English	Yes	Property rights analysis	na	Forest	Europe	na	na	na	na	na	na	na	Governance of bioeconomy	Resource	na	na
21	Szekacs A.	Environmental and Ecological Aspects in the Overall Assessment of Bioeconomy	Yes	English	Yes	Conceptual	na	na	na	na	na	na	na	na	na	na	Potential and challenges of bioeconomy	Resource	Agroecology	Biotech
22	Helming K., Daedlow K., Paul C., Techen A.-K., Bartke S., Bartkowski B., Kaiser D., Wollschläger U., Vogel H.-J.	Managing soil functions for a sustainable bioeconomy—Assessment framework and state of the art	Yes	English	Yes	Conceptual	na	Agriculture	na	na	na	na	na	na	na	na	Framework/tool	Resource	Agroecology	na
23	Tripathi V., Edrisi S.A., Chen B., Gupta V.K., Vilu R., Gathergood N., Abhilash P.C.	Biotechnological Advances for Restoring Degraded Land for Sustainable Development	Yes	English	Yes	Review	na	Degraded land	na	na	na	na	2.1.1	2.2.1	2.2.2	2.2.4	Bioremediation	Resource	na	na
24	Eyvindson K., Repo A., Mönkkönen M.	Mitigating forest biodiversity and ecosystem service losses in the era of bio-based economy	Yes	English	Yes	Optimization modelling	na	Forest	FI	Biomass	Bioenergy	na	1.1.5	2.2.2	2.2.4	na	Environmental sustainability	Resource	na	na
25	Häyrinen L., Mattila O., Berghäll S., Närhi M., Toppinen A.	Exploring the future use of forests: perceptions from non-industrial private forest owners in Finland	Yes	English	Yes	Interviews	Focus groups	Forest	FI	na	na	na	3.1.1	na	na	na	Technical and economic feasibility of biomass	Resource	na	na
26	Stahel W.R.	Analysis of the structure and values of the European Commission's Circular Economy Package	Yes	English	Yes	Review	na	na	Europe	Biomaterials	na	na	na	na	na	na	Sustainability of bio-based processes, products and services	Resource	na	na
27	Nabuurs G.-J., Schelhaas M.-J., Hendriks K., Hengeveld G.M.	Can European forests meet the demands of the bio-economy in the future?: Wood supply alongside environmental services	Yes	English	No	Review		Foret	Europe	Biomass							Technical and economic feasibility of biomass	resource
28	Melts I., Lanno K., Sammul M., Uchida K., Heinsoo K., Kull T., Laanisto L.	Fertilising semi-natural grasslands may cause long-term negative effects on both biodiversity and ecosystem stability	Yes	English	Yes	Review	na	Grassland	na	Biomass	na	na	na	na	na	na	Environmental sustainability	Resource	Agroecology	na
29	Liu X., Singh S., Gibbemeyer E.L., Tam B.E., Urban R.A., Bakshi B.R.	The carbon-nitrogen nexus of transportation fuels	Yes	English	Yes	LCA	na	na	na	Biofuel	na	na	na	na	na	na	Sustainability of bio-based processes, products and services	Resource	na	na
30	Sasson A., Malpica C.	Bioeconomy in Latin America	Yes	English	Yes	Opinion	na	na	Latin America	Bioenergy	Biomass	Biochemicals	na				Potential and challenges of bioeconomy	Resource	Agroecology	Biotech
31	Ingle K.N., Polikovsky M., Chemodanov A., Golberg A.	Marine integrated pest management (MIPM) approach for sustainable seagriculture	Yes	English	Yes	Interviews	Field & lab experiments	Marine	IL, IN	Biomass	na	na	2.2.3	na	na	na	Framework/tool	Resource	na	Biotech
32	May N., Guenther E., Haller P.	Environmental indicators for the evaluation of wood products in consideration of site-dependent aspects: A review and integrated approach	Yes	English	Yes	Review	na	Forest	na	na	na	na	na	na	na	na	Sustainability of bio-based processes, products and services	Resource	na	na
33	Silveira S., Khatiwada D., Leduc S., Kraxner F., Venkata B.K., Tilvikine V., Gaubyte V., Romagnoli F., Tauraite E., Kundas S., Blumberga D., Peterson K., Utsar K., Vigants E., Kalinichenko A.	Opportunities for bioenergy in the Baltic Sea Region	Yes	English	Yes	Opinion	na	na	Baltic Sea region	Bioenergy	na	na	na	na	na	na	Potential and challenges of bioeconomy	Resource	na	na
34	Viaggi D.	Research and innovation in agriculture: Beyond productivity?	Yes	English	Yes	Review	na	Agriculture	na	na	na	na	na	na	na	na	Potential and challenges of bioeconomy	Resource	na	na
35	Ronzon T., Piotrowski S.	Are Primary Agricultural Residues Promising Feedstock for the European Bioeconomy?	Yes	English	Yes	National accounting	na	Agriculture	Europe	Biomass	na	na	na	na	na	na	Technical and economic feasibility of biomass	Resource	na	na
36	Springer N., Kaliyan N., Bobick B., Hill J.	Seeing the forest for the trees: How much woody biomass can the Midwest United States sustainably produce?	Yes	English	Yes	National accounting	na	Forest	US	Biomass	na	na	na	na	na	na	Technical and economic feasibility of biomass	Resource	na	na
37	Schulze J., Gawel E., Nolzen H., Weise H., Frank K.	The expansion of short rotation forestry: characterization of determinants with an agent-based land use model	Yes	English	No													na
38	Mottet A., Teillard F., Boettcher P., Besi G.D., Besbes B.	Review: Domestic herbivores and food security: Current contribution, trends and challenges for a sustainable development	Yes	English	Yes	Review	na	Grassland	na	Food	na	na	1.1.3	na	na	na	Biosecurity	Resource	Agroecology	na
39	Hart N.M., Townsend P.A., Chowyuk A., Gustafson R.	Stakeholder assessment of the feasibility of poplar as a biomass feedstock and ecosystem services provider in Southwestern Washington, USA	Yes	English	Yes	Interviews	na	Forest	US	Biomass	na	na	2.2.1	2.2.5	na	na	Technical and economic feasibility of biomass	Resource	na	na
40	Matthies B.D., Vainio A., D'Amato D.	Not so biocentric – Environmental benefits and harm associated with the acceptance of forest management objectives by future environmental professionals	Yes	English	Yes	Survey	na	Forest	FI	Biomass	na	na	na	na	na	na	Environmental sustainability	Resource	na	na
41	Mench M., Galende M., Marchand L., Kechit F., Carrier M., Loppinet-Serani A., Caille N., Zhao F.-J., Vangronsveld J.	Arsenic phytoextraction by Pteris vittata L. and frond conversion by solvolysis: An integrated gentle remediation option for restoring ecosystem services in line with the biorefinery and the bioeconomy	Yes	English	No	Field & lab experiments		Agriculture	BE	na			2.1.1				Bioremediation	resource
42	Bohlin L., Alsmark C., Göransson U., Klum M., Wedén C., Backlund A.	Strategies and methods for a sustainable search for bioactive compounds	No	English	No													na
43	Popluga D., Feldmane L.	DEVELOPMENT OF SUSTAINABLE LIVING ENVIRONMENT IN THE CITIES THROUGH THE BIOECONOMY	Yes	English	No	Review		Urban	Europe	na			na				Potential and challenges of bioeconomy
44	D'Amato D., Korhonen J., Toppinen A.	Circular, Green, and Bio Economy: How Do Companies in Land-Use Intensive Sectors Align with Sustainability Concepts?	Yes	English	Yes	Document analysis	na	na	Global	na	na	na	na	na	na	na	Sustainability of bio-based processes, products and services	Resource	na	na
45	Verkerk PJ., Fitzgerald JB., Datta P., Dees M., Hengeveld GM., Lindner M., Zudin S.	Spatial distribution of the potential forest biomass availability in Europe	Yes	English	No
46	Angelstam P., Manton M., Khaulyak O., Naumov V., Pedersen S., Stryamets N., Tornblom J., Valasiuk S., Yamelynets T.	KNOWLEDGE PRODUCTION AND LEARNING FOR SUSTAINABLE FOREST LANDSCAPES: THE EUROPEAN CONTINENT'S WEST AND EAST AS A LABORATORY	Yes	English	Yes	Multimethod	na	Forest	Europe	na	na	na	2.2.2	na	na	na	Framework/tool	na	na	na
47	Aurenhammer PK., Scap S., Krajnc N., Olivar J., Sabin P., Nobre S., Romagnoli F.	Influential Actors' Perceptions of Facilitators and Instruments for Solving Future Forest Land-Use Disputes in Europe	Yes	English	Yes	Survey	Social network analysis	Forest	Europe	na	na	na	3.1.1	na	na	na	Governance of bioeconomy	na	na	na
48	Uzoh IM., Babalola OO.	Rhizosphere biodiversity as a premise for application in bio-economy	Yes	English	Yes	Review	na	Agriculture	na	na	na	na	2.2.2	2.2.3	2.2.4	na	Technical and economic feasibility of biomass	na	Agroecology	na
49	Brandes E., Plastina A., Heaton EA.	Where can switchgrass production be more profitable than corn and soybean? An integrated subfield assessment in Iowa, USA	Yes	English	Yes	Spatial analysis	na	Agriculture	US	Biomass	Bioenergy	na	na	na	na	na	Technical and economic feasibility of biomass	Resource	na	na
50	Stanturf JA., Young TM., Perdue JH., Doughetry D., Pigott M., Guo ZM., Huang X.	Potential Profitability Zones for Populus spp. Biomass Plantings in the Eastern United States	Yes	English	No
51	Vega MM., Madrigal OQ.	International Bioeconomy Innovations in Central America	Yes	English	Yes	Opinion	na	Agriculture	Central America	na	na	na	2.2.2	2.2.5	na	na	Potential and challenges of bioeconomy	Resource	na	na
52	Sarmiento MR.	20 YEARS OF THE ANDEAN REGIME ON ACCESS TO GENETIC RESOURCES	Yes	Spanish	No
53	Bisaga A., Sokolowska S.	Agri-food Clusters as an Opportunity for Development of Border Rural Areas	Yes	English	No	Survey		Agriculture	PL, CZ	na			na				Governance of bioeconomy	resource
54	Mansuy N.	BIG DATA IN THE FOREST BIOECONOMY: THE GOOD, THE BAD, AND THE UGLY	Yes	English	Yes	Opinion	na	Forest	na	na	na	na	na	na	na	na	Potential and challenges of bioeconomy	Resource	na	na
55	Magnus F., Magnus L.	ASSESSING INTERVENTIONS SUPPORTING SUSTAINABLE DEVELOPMENT IN RURAL AREAS - A DIALOGICAL APPROACH	Yes	English	Yes	Conceptual	na	Rural	DK, SE	na	na	na	na	na	na	na	Framework/tool	na	na	na
56	Browaeys D.	The living as inspiration to rebuild innovation, economy and democratic consistency	Yes	French	No
57	French K.E.	Assessing the bioenergy potential of grassland biomass from conservation areas in England	Yes	English	Yes	Field & lab experiments	na	Grassland	GB	Biomass	Bioenergy	na	2.2.2	na	na	na	Technical and economic feasibility of biomass	Resource	na	na
58	Hand A.M., Tyndall J.C.	A qualitative investigation of farmer and rancher perceptions of trees and woody biomass production on marginal agricultural land	Yes	English	Yes	Focus groups	na	Agriculture	US	Biomass	Bioenergy	na	na	na	na	na	Technical and economic feasibility of biomass	Resource	na	na
59	Journel C., Zub-Preudhomme H.W., Detot B., Jullier N., Preudhomme M., Loyce C.	Designing and assessing bio economy oriented cropping systems	Yes	English	No													resource, agro-ecology
60	Peyron J.-L.	The bioeconomy and innovations in the forestry and wood sector [Bioéconomie et innovations dans la filière forêt-bois]	Yes	French	No
61	Rosmiati M., Putra R.E., Ruswandi A.	Insects pollination of zucchini farming in Indonesia and their economic importance	Yes	English	No

## Sheet: Time line
Year	N of documents
2011	3
2012	2
2014	3
2015	3
2016	4
2017	11
2018	16
2019	3
Total	45

## Sheet: Geographical location
Geographical location at study (combined)	% of documents
No specific location	0.422222
US	0.133333
European level	0.111111
Fennoscandinavia and baltic sea	0.18
Central and South America	0.0444444
Global	0.0444444
Other European countries	0.0444444
Israel and India	0.0222222
Geographical location at study (full)	% of documents
na	0.422222
US	0.133333
Europe	0.111111
Finland	0.0888889
Denmark & Sweden	0.0444444
Global	0.0444444
Baltic sea	0.0222222
Belgium	0.0222222
Central America	0.0222222
Great Britain	0.0222222
IL, IN	0.0222222
Latin America	0.0222222
Norway	0.0222222

## Sheet: Ecosystem
Ecosystem at study	% of documents
Forest	0.333333
Agriculture	0.311111
Grassland	0.0666667
Degraded lands	0.0444444
Marine	0.0444444
Rural	0.0222222
N/A	0.177778

## Sheet: Method
Methods (combined)	% of documents at study					Note, more than one method per document allowed
Review	0.346939
Conceptual and opinion	0.183673
Interviews, survey and focus groups	0.163265
Other	0.163265
Field and lab experiments	0.0612245
LCA	0.0408163
National accounting	0.0408163
Methods (full)	N of documents at study
Review	17
Conceptual	5
Interviews	4
Opinion	4
Field and lab experiments	3
Focus group	2
LCA	2
National accounting	2
Survey	2
Discourse analysis	1
Document analysis	1
Multi-criteria analysis	1
Multimethod	1
Optimization modelling	1
Property rights analysis	1
Spatial analysis	1
Social network analysis	1

## Sheet: Bioeconomy product
Bioeconomy product	% of times found in the documents' abstracts in relation to total products found												Note, more than one product per document allowed
Biomass	0.4
Bioenergy	0.314286
Biofuel	0.142857
Food	0.0571429
Biomaterials	0.0285714
Fertilizer	0.0285714

## Sheet: Ecosystem services
CICES id (CICES classification v5)	Ecosystem service	% of times found in the documents' abstracts in relation to total ecosystem services found
2.2.2	Lifecycle maintenance, habitat and gene pool protection	0.2
2.2.4	Regulation of soil quality	0.166667
2.1.1	Mediation of wastes or toxic substances	0.1
2.2.5	Water conditions	0.1
2.2.6	Atmospheric composition and conditions	0.1
1.1.3	Reared or wild plants and animals for nutrition, materials or energy	0.1
2.2.1	Regulation of baseline flows and extreme events	0.0666667
2.2.3	Pest and disease control	0.0666667
3.1.1	Physical and experiential interactions with nature	0.0666667
1.1.5	Wild plants for nutrition, materials or energy	0.0333333
1.1.6	Wild animals for nutrition, materials or energy	0.0333333
		Note, more than one ES per document allowed

## Sheet: Vision
Vision	Times recorded in the reviewed documents
Resource	39
Agroecology	11
Biotech	8
Resource + Agroecology + Biotech	5
Resource + Agroecology	10
Resource + Biotech	8
Agroecology + Biotech	5
Percentage Visions	Resource
Governance of bioeconomy	2.5641
Bioremediation	5.12821
Biosecurity	7.69231
Environmental sustainability	10.2564
Framework/tool	12.8205
Sustainability of bio-based processes, products and services	12.8205
Potential and challenges of bioeconomy	17.9487
Technical and economic feasibility of biomass	23.0769
Percentage Visions	Agroecology
Governance of bioeconomy	0
Sustainability of bio-based processes, products and services	0
Bioremediation	0
Technical and economic feasibility of biomass	9.09091
Environmental sustainability	9.09091
Biosecurity	18.1818
Framework/tool	18.1818
Potential and challenges of bioeconomy	27.2727
Percentage Visions	Biotech
Governance of bioeconomy	0
Environmental sustainability	0
Sustainability of bio-based processes, products and services	0
Bioremediation	0
Biosecurity	0
Framework/tool	9.09091
Technical and economic feasibility of biomass	9.09091
Potential and challenges of bioeconomy	27.2727
